# Supplementary material for: Highly Similar Tetramerization Domains from the p53 Protein of Different Mammalian Species Possess Varying Biophysical, Functional and Structural Properties
Source: Int J Mol Sci. 2023 Nov 22;24(23):16620. doi: 10.3390/ijms242316620 (PMC10706167; doi:10.3390/ijms242316620)
Supplement: Supplementary file 1 [file ijms-24-16620-s001.zip]

Archive with 1 entries (1 files):
- ijms-2693880-supplementary.pdf
